# Supplementary material for: Complex versus simple models: ion-channel cardiac toxicity prediction
Source: PeerJ. 2018 Feb 5;6:e4352. doi: 10.7717/peerj.4352 (PMC5804316; doi:10.7717/peerj.4352)
Supplement: Data S1 — The attached file contains the data-sets used in the analysis. For each compound in each data-set the % block against an ionic current is given together with the % change in APD90 (time taken for the action potential to repolarise by 90%) for the 2 biophysical models under consideration and the compounds classification within the Credible Meds database. Note that for the Crumb et al. data-set 4 simulation results are provided for each compound. Ohara3 and TenTusscher3 refer to simulations using information on IKr, INa and ICaL only, whereas OharaAll and TenTusscherAll refer to simulations using information on all ionic currents. [file peerj-06-4352-s001.xlsx]

## Sheet: Kramer_et_al
Compound	IKr	INa	ICaL	Bnet	Ohara_DAPD90	Tentusscher_DAPD90	CredMeds	CredMedsSimp
Amiodarone	0	0	0	0	-0.151	-0.135	KR	1
Astemizole	7	0	0	7	13.61	2.526	KR	1
Bepridil	18	1	3	14	11.508	1.546	KR	1
Ceftriaxone	5	4	13	-12	0.418	-2.473	NR	0
Chlorpromazine	2	1	1	0	1.2	-0.046	KR	1
Cilostazol	1	0	0	1	0.335	-0.049	KR	1
Cisapride	13	0	0	13	8.419	1.586	KR	1
Clozapine	3	0	2	1	1.326	-0.167	PR	1
Dasatinib	0	0	0	0	-0.115	-0.128	PR	1
Diazepam	0	0	0	0	-0.194	-0.153	NR	0
Diltiazem	1	1	14	-14	-2.639	-3.24	NR	0
Disopyramide	5	0	0	5	2.89	0.491	KR	1
Dofetilide	6	0	0	6	3.76	0.679	KR	1
Donepezil	0	0	0	0	0.046	-0.086	KR	1
Droperidol	21	0	0	21	14.418	2.647	KR	1
Duloxetine	0	0	1	-1	-0.037	-0.206	NR	0
Flecainide	33	11	3	19	25.555	3.999	KR	1
Halofantrine	31	0	8	23	21.331	2.329	KR	1
Haloperidol	9	0	0	9	5.614	0.994	KR	1
Ibutilide	89	0	0	89	141.929	13.534	KR	1
Lamivudine	1	1	26	-26	-6.209	-6.652	NR	0
Linezolid	5	2	36	-33	-6.464	-8.994	NR	0
Loratdine	0	0	0	0	-0.204	-0.139	NR	0
Methadone	13	2	1	10	8.001	1.266	KR	1
Metronidazole	12	8	51	-47	-5.356	-13.621	CR	0
Mibefradil	1	0	2	-1	-0.191	-0.551	NR	0
Mitoxantrone	0	0	1	-1	-0.351	-0.348	NR	0
Moxifloxacin	11	1	6	4	6.081	0.048	KR	1
Nifedipine	0	0	40	-40	-10.845	-11.092	NR	0
Nilotinib	15	1	1	13	9.505	1.616	PR	1
Nitrendpine	0	0	11	-11	-2.444	-2.571	NR	0
Paliperidone	8	0	0	8	5.003	0.923	PR	1
Paroxetine	1	0	0	1	0.183	-0.121	CR	0
Pentobarbital	0	0	2	-2	-0.293	-0.464	NR	0
Phenytoin	3	6	17	-20	-1.657	-3.622	NR	0
Pimozide	1	0	0	1	1.234	0.091	KR	1
Piperacilin	29	36	53	-60	10.513	-10.825	NR	0
Procainamide	17	7	12	-2	9.024	-0.608	KR	1
Quinidine	82	18	34	30	100.813	5.271	KR	1
Raltegravir	1	1	3	-3	-0.125	-0.624	NR	0
Ribavarin	3	1	4	-2	0.775	-0.715	NR	0
Risperidone	1	0	0	1	0.258	-0.041	PR	1
Saquinavir	1	1	6	-6	-0.928	-1.467	NR	0
Sertinadole	6	0	0	6	3.405	0.604	PR	1
Sitagliptin	0	0	0	0	-0.112	-0.172	NR	0
Solifenacin	1	0	0	1	0.442	-0.014	CR	0
Sotalol	12	0	7	5	6.04	-0.161	KR	1
Sparfloxacin	7	0	2	5	4.211	0.415	KR	1
Sunitinib	1	0	0	1	0.445	-0.007	PR	1
Telbivudine	4	2	3	-1	2.207	-0.128	NR	0
Terfenadine	15	0	1	14	9.878	1.691	KR	1
Terodiline	18	2	3	13	11.852	1.688	KR	1
Thioradizine	66	41	22	3	68.619	5.478	KR	1
Verapamil	26	0	31	-5	10.64	-4.088	NR	0
Voricanazole	2	0	2	0	0.428	-0.33	CR	0

## Sheet: Mirams_et_al
Compound	INa	ICaL	IKr	Bnet	Ohara_DAPD90	TenTusscher_DAPD90	CredMeds	CredMedsSimp
Ajmaline	15.4639	2.06897	59.0551	41.5222	57.285	8.149	NR	0
Amiodarone	0.0104156	0.184843	1.63934	1.44409	1.738	0.203	KR	1
Amitriptyline	0.204581	0.352203	1.23457	0.677784	0.495	-0.054	CR	0
Bepridil	0.884007	13.5246	50	35.5914	40.32	4.083	KR	1
Chlorpromazine	0.87598	0	2.51989	1.64391	1.405	0.197	KR	1
Cibenzoline	11.1212	24.5473	4.1398	-31.5287	2.484	-0.177	NR	0
Cisapride	0.0333222	0	42.9825	42.9491	35.008	5.872	KR	1
Desipramine	6.63391	5.94386	7.20961	-5.36816	3.72	-0.439	PR	1
Diltiazem	1.33743	21.3287	0.700264	-21.9658	-4.787	-5.206	NR	0
Diphenhydramine	0.0828581	0.0149101	0.649599	0.551831	0.189	-0.058	CR	0
Dofetilide	0.000667	0.00333	28.5714	28.5674	20.757	3.752	KR	1
Fluvoxamine	0.947784	7.14421	10.8427	2.75069	-0.823	-1.581	CR	0
Haloperidol	0.0514021	0.211317	11.7647	11.502	7.482	1.373	KR	1
Imipramine	2.86023	1.261	3.02339	-1.09784	1.618	0.008	PR	1
Mexiletine	8.76106	3.96527	7.62807	-5.09826	4.51	0.082	NR	0
Mibefradil	1.20968	7.14286	0.662252	-7.69028	-1.133	-1.636	NR	0
Nifedipine	0.0208065	11.3737	0.0028	-11.3917	-2.609	-2.728	NR	0
Nitrendipine	0.00839	89.6142	0.0301909	-89.5924	-24.736	-37.183	NR	0
Phenytoin	8.41122	4.18605	4.30622	-8.29104	2.252	-0.415	NR	0
Pimozide	1.81818	0.613497	4.7619	2.33023	2.792	0.373	KR	1
Prenylamine	0.670083	1.35243	20.7317	18.7092	14	2.366	NR	0
Propafenone	16.8414	11.8079	35.3891	6.73983	26.263	2.362	NR	0
Propranolo	1.22295	0.144236	0.911002	-0.456188	0.391	-0.041	NR	0
Quetiapine	0.194886	0.316304	0.565747	0.0545569	0.09	-0.133	CR	0
Quinidine	16.318	17.1843	91.5182	58.016	154.967	10.943	KR	1
Risperidone	0.00177	0.00248	1.19228	1.18803	0.52	0.015	PR	1
Sertindole	0.0690827	0.017862	10.1988	10.1119	6.428	1.204	PR	1
Tedisamil	0.423201	0	3.2882	2.865	1.865	0.293	NR	0
Terfenadine	0.918367	2.34375	50.2793	47.0172	43.313	6.529	KR	1
Thioridazine	34.8523	42.9574	96.7391	18.9294	185.571	6.492	KR	1
Verapamil	0.194801	44.7514	36.1607	-8.78547	16.067	-6.865	NR	0

## Sheet: Crumb_et_al
Compound	ICaL	IKr	IK1	Ito	IKs	INaL	INa	Bnet	OharaAll_DAPD90	Ohara3_DAPD90	TenTusscherAll_DAPD90	TenTusscher3_DAPD90	CredMeds	CredMedsSimp
Amiodarone	1.3	1.6	0	4.1	0	3.5	0.2	0.7	0.542	0.549	-0.188	-0.214	KR	1
Amitriptyline	2.7	1.2	0	14.4	10.8	7.6	0.2	15.9	0.595	0.035	2.264	-0.577	CR	0
Azithromycin	0	14.6	0	12	0.1	0	0	26.7	9.527	9.543	1.881	1.802	KR	1
Bepridil	5.1	20.3	0	0	0	0.3	0.5	14.4	12.884	12.884	1.483	1.483	KR	1
Chloroquine	0	11.7	4.4	0	0	0	0	7.3	7.809	7.464	1.679	1.409	KR	1
Chlorpromazine	1	4.3	2.1	0	0	1	0	0.2	2.457	2.305	0.327	0.205	KR	1
Cibenzoline	0	26.4	0	0	0	8.9	1.3	16.2	18.936	18.936	3.453	3.453	NR	0
Cisapride	0	11.5	0	0	0	0	0	11.5	7.323	7.323	1.381	1.381	KR	1
Diltiazem	52.3	4.3	0	0	0	0	0	-48	-11.655	-11.655	-15.211	-15.211	NR	0
Dofetilide	0	56	0	0	0	0	0	56	51.234	51.234	7.875	7.875	KR	1
Flecainide	0.8	51.8	0	13.8	0	11	1.6	52.2	45.627	45.653	7.118	7.087	KR	1
Lidocaine	0	0	0	0	0	13.7	0	-13.7	-1.12	0	0	0	NR	0
Lopinavir	3.9	8.2	0	0	0	0	0	4.3	4.315	4.315	0.083	0.083	NR	0
Mexiletine	0	0	0	0	0	14.2	0	-14.2	-1.12	0	0	0	NR	0
Mibefradil	1.1	5.2	0	0	0	0.1	0.2	3.8	2.884	2.884	0.304	0.304	NR	0
Moxifloxacin	0	11	0	0	6.9	0.5	0	17.4	7.44	6.978	3.093	1.315	KR	1
Nilotinib	0	41.3	0	0	0	0	0	41.3	33.152	33.152	5.62	5.62	PR	1
Ondansetron	4.3	20.3	0	0	0	1.6	0	14.4	13.008	13.008	1.654	1.654	KR	1
Propafenone	10	25.9	0	0	0	4.8	4.1	7	16.718	16.718	1.218	1.218	NR	0
Quinidine	0	71.6	0	14	8.4	0	0	94	81.359	79.081	13.128	10.461	KR	1
Quinine	12.3	43.5	0	5.3	8.3	39.6	11.8	-6.6	30.89	34.133	5.763	3.43	CR	0
Ranolazine	0	26.7	0	0	0	21.2	0	5.5	17.1	19.078	3.479	3.479	CR	0
Ritonavir	2.4	7.5	0	0	0	13	0	-7.9	3.35	4.156	0.326	0.326	CR	0
Rufinamide	25.2	0	0	0	0	0	0	-25.2	-6.508	-6.508	-6.419	-6.419	NR	0
Saquinavir	5.3	11.3	0	0	0	3.1	1.2	1.7	6.249	6.249	0.202	0.202	PR	1
Sertindole	0	16.9	0	0	0	0	0	16.9	11.237	11.237	2.115	2.115	PR	1
Sotalol	0	15.9	0	0	0	0	0	15.9	10.497	10.497	1.979	1.979	KR	1
Terfenadine	5.3	39.5	0	0	0	0	0	34.2	30.157	30.157	-0.139	-0.139	KR	1
Toremifene	0	0	0	0	0	0	0	0	0	0	0	0	PR	1
Verapamil	16.1	6.6	0	0	0	0	0	-9.5	0.332	0.332	-3.04	-3.04	NR	0
